# Supplementary material for: Occurrence and Management of Acute, Subacute, and Delayed Toxicities in Patients with GEP-NETs Following Treatment with Radioligand Therapy
Source: Cancers (Basel). 2026 Feb 25;18(5):742. doi: 10.3390/cancers18050742 (PMC12984351; doi:10.3390/cancers18050742)
Supplement: Supplementary file 1 [file cancers-18-00742-s001.zip]

Archive with 1 entries (1 files):
- cancers-4024021-supplementary.pdf
